# Supplementary material for: The multi-strategy hybrid forecasting base on SSA-VMD-WST for complex system
Source: PLoS One. 2024 Apr 18;19(4):e0300142. doi: 10.1371/journal.pone.0300142 (PMC11025957; doi:10.1371/journal.pone.0300142)
Supplement: S1 Data — (ZIP) [file pone.0300142.s001.zip › data.xlsx]

## Sheet: Sheet1
time	tmax
2019-01-01	-4.4
2019-01-02	-0.1
2019-01-03	-3.8
2019-01-04	-3.9
2019-01-05	0.5
2019-01-06	0.7
2019-01-07	-1
2019-01-08	-3.4
2019-01-09	-0.9
2019-01-10	-0.6
2019-01-11	1.3
2019-01-12	4.2
2019-01-13	1.6
2019-01-14	1.2
2019-01-15	-8.8
2019-01-16	-2.7
2019-01-17	1.1
2019-01-18	-0.6
2019-01-19	0.6
2019-01-20	-2
2019-01-21	2.3
2019-01-22	5.2
2019-01-23	6.5
2019-01-24	3.5
2019-01-25	0.8
2019-01-26	2.1
2019-01-27	1.9
2019-01-28	2.2
2019-01-29	4.3
2019-01-30	-3.2
2019-01-31	-3.2
2019-02-01	3.3
2019-02-02	3.2
2019-02-03	4.2
2019-02-04	10
2019-02-05	10
2019-02-06	8.7
2019-02-07	-3.9
2019-02-08	-1.6
2019-02-09	-3.8
2019-02-10	4.1
2019-02-11	5.8
2019-02-12	3.8
2019-02-13	6.3
2019-02-14	2.9
2019-02-15	-1.5
2019-02-16	-1
2019-02-17	0.4
2019-02-18	1.5
2019-02-19	5.4
2019-02-20	9.2
2019-02-21	9.8
2019-02-22	10.7
2019-02-23	11.2
2019-02-24	7.8
2019-02-25	7.3
2019-02-26	8.4
2019-02-27	8.7
2019-02-28	10.1
2019-03-01	10.1
2019-03-02	10.3
2019-03-03	13
2019-03-04	14.3
2019-03-05	11.2
2019-03-06	10.4
2019-03-07	9.2
2019-03-08	12.7
2019-03-09	13.7
2019-03-10	10.5
2019-03-11	12.4
2019-03-12	10.4
2019-03-13	13.3
2019-03-14	13.4
2019-03-15	16
2019-03-16	16.3
2019-03-17	13.2
2019-03-18	19.7
2019-03-19	18.1
2019-03-20	9.8
2019-03-21	8.2
2019-03-22	10.5
2019-03-23	12.6
2019-03-24	15.3
2019-03-25	18.1
2019-03-26	19.9
2019-03-27	18.7
2019-03-28	14.9
2019-03-29	11.6
2019-03-30	10.5
2019-03-31	15.9
2019-04-01	20.5
2019-04-02	19.8
2019-04-03	20.5
2019-04-04	23.2
2019-04-05	25.7
2019-04-06	22.6
2019-04-07	25.3
2019-04-08	22.8
2019-04-09	17
2019-04-10	16.1
2019-04-11	16.6
2019-04-12	21.1
2019-04-13	18.3
2019-04-14	19.8
2019-04-15	20
2019-04-16	29.1
2019-04-17	32.8
2019-04-18	30.5
2019-04-19	29.4
2019-04-20	25.8
2019-04-21	28.1
2019-04-22	28.6
2019-04-23	30.6
2019-04-24	24.4
2019-04-25	27.5
2019-04-26	22.7
2019-04-27	17.9
2019-04-28	22.4
2019-04-29	21.8
2019-04-30	19.4
2019-05-01	22.6
2019-05-02	25.4
2019-05-03	23.2
2019-05-04	27.7
2019-05-05	19.2
2019-05-06	15.4
2019-05-07	12.2
2019-05-08	14
2019-05-09	18.6
2019-05-10	22.2
2019-05-11	25.8
2019-05-12	14.8
2019-05-13	24.1
2019-05-14	27.7
2019-05-15	25.8
2019-05-16	29.1
2019-05-17	31.3
2019-05-18	23.5
2019-05-19	16.5
2019-05-20	22.7
2019-05-21	27.1
2019-05-22	31.2
2019-05-23	31.9
2019-05-24	33.2
2019-05-25	29.5
2019-05-26	20.4
2019-05-27	19.6
2019-05-28	24.4
2019-05-29	24.7
2019-05-30	26.1
2019-05-31	23.3
2019-06-01	31.6
2019-06-02	32.3
2019-06-03	32.4
2019-06-04	29.1
2019-06-05	31.4
2019-06-06	34
2019-06-07	24.1
2019-06-08	31.5
2019-06-09	32.3
2019-06-10	33.1
2019-06-11	33.6
2019-06-12	25.4
2019-06-13	28.6
2019-06-14	30.5
2019-06-15	22.1
2019-06-16	30
2019-06-17	32.7
2019-06-18	31.2
2019-06-19	27.3
2019-06-20	23.4
2019-06-21	21.9
2019-06-22	21.6
2019-06-23	29.9
2019-06-24	30.2
2019-06-25	29.7
2019-06-26	20.8
2019-06-27	18
2019-06-28	30.1
2019-06-29	27.9
2019-06-30	30
2019-07-01	33.5
2019-07-02	34.1
2019-07-03	34
2019-07-04	33.3
2019-07-05	29.5
2019-07-06	26.7
2019-07-07	29.7
2019-07-08	21.9
2019-07-09	26.2
2019-07-10	29.4
2019-07-11	30.2
2019-07-12	31.9
2019-07-13	33.3
2019-07-14	29.2
2019-07-15	23.6
2019-07-16	27.4
2019-07-17	31.3
2019-07-18	31.3
2019-07-19	29.1
2019-07-20	35.1
2019-07-21	26.4
2019-07-22	31.5
2019-07-23	34.1
2019-07-24	30.5
2019-07-25	35.4
2019-07-26	36.6
2019-07-27	33.5
2019-07-28	30.4
2019-07-29	33.3
2019-07-30	34.2
2019-07-31	34
2019-08-01	33.6
2019-08-02	30.8
2019-08-03	24.9
2019-08-04	30.9
2019-08-05	32.9
2019-08-06	33.8
2019-08-07	32.6
2019-08-08	28
2019-08-09	34.2
2019-08-10	30.8
2019-08-11	30
2019-08-12	31.4
2019-08-13	25
2019-08-14	32.8
2019-08-15	35.8
2019-08-16	25.8
2019-08-17	29.7
2019-08-18	31.9
2019-08-19	33.7
2019-08-20	25.2
2019-08-21	27.9
2019-08-22	24.3
2019-08-23	20.2
2019-08-24	25.7
2019-08-25	31.5
2019-08-26	27.9
2019-08-27	26.4
2019-08-28	30.2
2019-08-29	28.5
2019-08-30	29
2019-08-31	30
2019-09-01	28.2
2019-09-02	28
2019-09-03	28.3
2019-09-04	28.3
2019-09-05	29.2
2019-09-06	30.9
2019-09-07	30.5
2019-09-08	26.7
2019-09-09	21.2
2019-09-10	23
2019-09-11	27.3
2019-09-12	21.5
2019-09-13	20.7
2019-09-14	22
2019-09-15	25.1
2019-09-16	25.8
2019-09-17	26.5
2019-09-18	25.8
2019-09-19	17.1
2019-09-20	24.7
2019-09-21	24.1
2019-09-22	25.2
2019-09-23	25.6
2019-09-24	26.5
2019-09-25	26.3
2019-09-26	25.6
2019-09-27	26.3
2019-09-28	28.3
2019-09-29	28.6
2019-09-30	29.3
2019-10-01	29.2
2019-10-02	26.5
2019-10-03	24.5
2019-10-04	17.3
2019-10-05	18.2
2019-10-06	14.7
2019-10-07	18.8
2019-10-08	20.6
2019-10-09	18.2
2019-10-10	21.1
2019-10-11	23
2019-10-12	19.9
2019-10-13	15.9
2019-10-14	7.1
2019-10-15	6.1
2019-10-16	13
2019-10-17	16.1
2019-10-18	17.9
2019-10-19	16.2
2019-10-20	17.4
2019-10-21	19
2019-10-22	20.7
2019-10-23	18.9
2019-10-24	11.5
2019-10-25	9.1
2019-10-26	16.5
2019-10-27	17.2
2019-10-28	16.8
2019-10-29	19.4
2019-10-30	19.5
2019-10-31	17.1
2019-11-01	14.4
2019-11-02	16.8
2019-11-03	17.4
2019-11-04	17
2019-11-05	14.8
2019-11-06	15.2
2019-11-07	14.4
2019-11-08	16
2019-11-09	11
2019-11-10	16.5
2019-11-11	13.9
2019-11-12	8
2019-11-13	9.7
2019-11-14	15.4
2019-11-15	13.7
2019-11-16	10.5
2019-11-17	4.6
2019-11-18	6.1
2019-11-19	9.3
2019-11-20	7.9
2019-11-21	10.4
2019-11-22	11.1
2019-11-23	5.5
2019-11-24	-0.1
2019-11-25	2.5
2019-11-26	4.5
2019-11-27	3.5
2019-11-28	4.9
2019-11-29	2.7
2019-11-30	0.7
2019-12-01	2.8
2019-12-02	2.2
2019-12-03	6.5
2019-12-04	5.4
2019-12-05	4.5
2019-12-06	4.1
2019-12-07	4.6
2019-12-08	9.1
2019-12-09	12.2
2019-12-10	7.5
2019-12-11	4
2019-12-12	5.6
2019-12-13	5.6
2019-12-14	7.4
2019-12-15	1
2019-12-16	3.6
2019-12-17	1.5
2019-12-18	2.5
2019-12-19	0.9
2019-12-20	0.8
2019-12-21	6.3
2019-12-22	4.1
2019-12-23	3.2
2019-12-24	3.1
2019-12-25	-1
2019-12-26	4.1
2019-12-27	6.7
2019-12-28	8.5
2019-12-29	1.9
2019-12-30	-6
2019-12-31	-1.1
2020-01-01	1.9
2020-01-02	2
2020-01-03	2.2
2020-01-04	3.6
2020-01-05	-0.3
2020-01-06	-1.2
2020-01-07	0.4
2020-01-08	0.4
2020-01-09	-2.3
2020-01-10	-2.7
2020-01-11	-2.8
2020-01-12	-2.8
2020-01-13	-3.8
2020-01-14	-2
2020-01-15	-2
2020-01-16	-0.4
2020-01-17	0.9
2020-01-18	2.4
2020-01-19	3.9
2020-01-20	3.3
2020-01-21	4.8
2020-01-22	3.9
2020-01-23	3.6
2020-01-24	4.9
2020-01-25	5.2
2020-01-26	2.7
2020-01-27	3
2020-01-28	4.3
2020-01-29	5.9
2020-01-30	7.6
2020-01-31	6.5
2020-02-01	4.8
2020-02-02	3.5
2020-02-03	5.3
2020-02-04	6.1
2020-02-05	7.1
2020-02-06	7.2
2020-02-07	8.2
2020-02-08	9.1
2020-02-09	12.2
2020-02-10	11.9
2020-02-11	14.2
2020-02-12	14.9
2020-02-13	10.5
2020-02-14	-1
2020-02-15	-2.1
2020-02-16	3.1
2020-02-17	7
2020-02-18	8.3
2020-02-19	9.1
2020-02-20	5.9
2020-02-21	6.4
2020-02-22	10.5
2020-02-23	15.2
2020-02-24	16.1
2020-02-25	14.9
2020-02-26	11.3
2020-02-27	11.3
2020-02-28	18.3
2020-02-29	13.4
2020-03-01	8.8
2020-03-02	11.2
2020-03-03	9.6
2020-03-04	9.5
2020-03-05	14.2
2020-03-06	13
2020-03-07	16.1
2020-03-08	9.6
2020-03-09	7.2
2020-03-10	11.7
2020-03-11	15.4
2020-03-12	10.2
2020-03-13	8.3
2020-03-14	12.4
2020-03-15	14.3
2020-03-16	16.1
2020-03-17	19.3
2020-03-18	18.2
2020-03-19	20.7
2020-03-20	21.5
2020-03-21	19.3
2020-03-22	20.5
2020-03-23	16.8
2020-03-24	18.1
2020-03-25	19.4
2020-03-26	11.3
2020-03-27	12.2
2020-03-28	15.5
2020-03-29	17.5
2020-03-30	16.7
2020-03-31	12
2020-04-01	11.7
2020-04-02	13.4
2020-04-03	16.2
2020-04-04	19.1
2020-04-05	19.9
2020-04-06	21.1
2020-04-07	22.2
2020-04-08	23.8
2020-04-09	22.3
2020-04-10	14.5
2020-04-11	14.3
2020-04-12	17.9
2020-04-13	22.6
2020-04-14	24.6
2020-04-15	22.8
2020-04-16	19.2
2020-04-17	19.1
2020-04-18	15.3
2020-04-19	22.8
2020-04-20	14.4
2020-04-21	15.2
2020-04-22	16.2
2020-04-23	15.5
2020-04-24	20.6
2020-04-25	24.7
2020-04-26	27.2
2020-04-27	26.9
2020-04-28	29.7
2020-04-29	30.6
2020-04-30	31.9
2020-05-01	32.9
2020-05-02	34.1
2020-05-03	27.1
2020-05-04	20.8
2020-05-05	28
2020-05-06	22.5
2020-05-07	24.3
2020-05-08	16.2
2020-05-09	23.7
2020-05-10	19.3
2020-05-11	22
2020-05-12	26.8
2020-05-13	25
2020-05-14	29.4
2020-05-15	28.4
2020-05-16	26.5
2020-05-17	23.4
2020-05-18	24.2
2020-05-19	27.6
2020-05-20	30.6
2020-05-21	30.6
2020-05-22	31.8
2020-05-23	22
2020-05-24	25.5
2020-05-25	23.5
2020-05-26	24
2020-05-27	27.3
2020-05-28	28.1
2020-05-29	29.3
2020-05-30	28
2020-05-31	27
2020-06-01	27.4
2020-06-02	32.9
2020-06-03	34.3
2020-06-04	35.9
2020-06-05	36.3
2020-06-06	32.5
2020-06-07	31.2
2020-06-08	23.8
2020-06-09	29.3
2020-06-10	26.8
2020-06-11	26.9
2020-06-12	31.4
2020-06-13	27.3
2020-06-14	29.7
2020-06-15	27.5
2020-06-16	27.6
2020-06-17	28.4
2020-06-18	33.1
2020-06-19	33.7
2020-06-20	33.3
2020-06-21	30.2
2020-06-22	24.3
2020-06-23	30.9
2020-06-24	33.3
2020-06-25	29.8
2020-06-26	31.8
2020-06-27	28.9
2020-06-28	31.8
2020-06-29	31.3
2020-06-30	30.2
2020-07-01	27.4
2020-07-02	32.6
2020-07-03	25.2
2020-07-04	29.2
2020-07-05	34.6
2020-07-06	35.4
2020-07-07	34.9
2020-07-08	31
2020-07-09	34
2020-07-10	33.1
2020-07-11	26.9
2020-07-12	28.7
2020-07-13	30.1
2020-07-14	31.1
2020-07-15	33.6
2020-07-16	29.8
2020-07-17	30.8
2020-07-18	28
2020-07-19	31.3
2020-07-20	32.6
2020-07-21	31.7
2020-07-22	31.2
2020-07-23	27.1
2020-07-24	27.9
2020-07-25	33.1
2020-07-26	35
2020-07-27	37.2
2020-07-28	35.8
2020-07-29	35.2
2020-07-30	32.4
2020-07-31	34
2020-08-01	35.2
2020-08-02	34.2
2020-08-03	33.8
2020-08-04	26.6
2020-08-05	28.6
2020-08-06	32.4
2020-08-07	34.3
2020-08-08	33.7
2020-08-09	32.9
2020-08-10	33
2020-08-11	26.9
2020-08-12	25.9
2020-08-13	32
2020-08-14	26.4
2020-08-15	26.8
2020-08-16	27
2020-08-17	20.4
2020-08-18	24.6
2020-08-19	27.8
2020-08-20	26.9
2020-08-21	25.5
2020-08-22	29.9
2020-08-23	23.8
2020-08-24	30
2020-08-25	32.8
2020-08-26	32.7
2020-08-27	29.7
2020-08-28	29.7
2020-08-29	24.9
2020-08-30	18
2020-08-31	26.2
2020-09-01	22.8
2020-09-02	24.6
2020-09-03	27.6
2020-09-04	29.2
2020-09-05	27.7
2020-09-06	30.5
2020-09-07	29.6
2020-09-08	29.1
2020-09-09	21.9
2020-09-10	24.4
2020-09-11	26.3
2020-09-12	27.3
2020-09-13	20.3
2020-09-14	23.9
2020-09-15	24.3
2020-09-16	21.1
2020-09-17	25.1
2020-09-18	27.1
2020-09-19	26.1
2020-09-20	24.5
2020-09-21	21
2020-09-22	16.7
2020-09-23	21.6
2020-09-24	22.9
2020-09-25	24.7
2020-09-26	24.6
2020-09-27	21.6
2020-09-28	19.8
2020-09-29	19.7
2020-09-30	16.6
2020-10-01	19.3
2020-10-02	19.1
2020-10-03	19
2020-10-04	11.6
2020-10-05	16.7
2020-10-06	15.8
2020-10-07	20
2020-10-08	20.1
2020-10-09	21.3
2020-10-10	20.4
2020-10-11	15.3
2020-10-12	15.9
2020-10-13	14.8
2020-10-14	17.7
2020-10-15	17.8
2020-10-16	14.9
2020-10-17	14.8
2020-10-18	16.8
2020-10-19	18.3
2020-10-20	19
2020-10-21	17.2
2020-10-22	14.2
2020-10-23	16.7
2020-10-24	18.6
2020-10-25	15
2020-10-26	15.8
2020-10-27	9.8
2020-10-28	13.1
2020-10-29	15.1
2020-10-30	14.6
2020-10-31	14.2
2020-11-01	14.1
2020-11-02	12.8
2020-11-03	13.5
2020-11-04	15.1
2020-11-05	16
2020-11-06	14.2
2020-11-07	14.6
2020-11-08	14.8
2020-11-09	15.2
2020-11-10	16.6
2020-11-11	16.1
2020-11-12	13.9
2020-11-13	13.8
2020-11-14	14.4
2020-11-15	15.5
2020-11-16	13.5
2020-11-17	10.1
2020-11-18	8.7
2020-11-19	3.8
2020-11-20	3.1
2020-11-21	0.2
2020-11-22	-3.3
2020-11-23	-1.8
2020-11-24	-0.5
2020-11-25	-0.2
2020-11-26	1.7
2020-11-27	-1.3
2020-11-28	1.7
2020-11-29	0.6
2020-11-30	-1.1
2020-12-01	-0.8
2020-12-02	-2.4
2020-12-03	-4
2020-12-04	-4.4
2020-12-05	-1.1
2020-12-06	-1.8
2020-12-07	-2.7
2020-12-08	0.7
2020-12-09	2
2020-12-10	2.5
2020-12-11	3.4
2020-12-12	2.5
2020-12-13	-7.6
2020-12-14	-4.9
2020-12-15	-2.3
2020-12-16	-2
2020-12-17	0.7
2020-12-18	-1.7
2020-12-19	-0.7
2020-12-20	-0.1
2020-12-21	0.3
2020-12-22	0.5
2020-12-23	0.9
2020-12-24	1.6
2020-12-25	2.9
2020-12-26	3.4
2020-12-27	4
2020-12-28	0.9
2020-12-29	-11.3
2020-12-30	-9.4
2020-12-31	2.3
2021-01-01	0
2021-01-02	-0.1
2021-01-03	-4.2
2021-01-04	-3.9
2021-01-05	-11.1
2021-01-06	-10.2
2021-01-07	-6.4
2021-01-08	-6.8
2021-01-09	-3.9
2021-01-10	1.7
2021-01-11	10
2021-01-12	10.5
2021-01-13	6.9
2021-01-14	0.1
2021-01-15	-2.8
2021-01-16	5.6
2021-01-17	6.7
2021-01-18	5.7
2021-01-19	2.5
2021-01-20	6.4
2021-01-21	6.3
2021-01-22	7.5
2021-01-23	1.1
2021-01-24	3.5
2021-01-25	2.6
2021-01-26	1.4
2021-01-27	4.4
2021-01-28	6.4
2021-01-29	7.5
2021-01-30	7.7
2021-01-31	2.4
2021-02-01	3
2021-02-02	6.1
2021-02-03	7.8
2021-02-04	12.2
2021-02-05	12.2
2021-02-06	7.5
2021-02-07	10
2021-02-08	10
2021-02-09	13.8
2021-02-10	13.1
2021-02-11	12.3
2021-02-12	16.2
2021-02-13	9
2021-02-14	8.4
2021-02-15	7
2021-02-16	11
2021-02-17	14.5
2021-02-18	16.3
2021-02-19	20.5
2021-02-20	20
2021-02-21	16.1
2021-02-22	14.2
2021-02-23	9.7
2021-02-24	12.4
2021-02-25	9.5
2021-02-26	4.2
2021-02-27	1.4
2021-02-28	8.6
2021-03-01	12.4
2021-03-02	16
2021-03-03	16.5
2021-03-04	13
2021-03-05	11.9
2021-03-06	14
2021-03-07	16.6
2021-03-08	17.9
2021-03-09	17.3
2021-03-10	20.6
2021-03-11	17.7
2021-03-12	23.5
2021-03-13	22.5
2021-03-14	11.1
2021-03-15	9.3
2021-03-16	6.4
2021-03-17	8.5
2021-03-18	7.2
2021-03-19	8.7
2021-03-20	7.7
2021-03-21	15.8
2021-03-22	19.3
2021-03-23	18.8
2021-03-24	17.4
2021-03-25	19.4
2021-03-26	23
2021-03-27	15.4
2021-03-28	19
2021-03-29	16.8
2021-03-30	8.3
2021-03-31	13.8
2021-04-01	12.3
2021-04-02	13.2
2021-04-03	11.7
2021-04-04	17.3
2021-04-05	14.9
2021-04-06	17.1
2021-04-07	16.2
2021-04-08	18.2
2021-04-09	17.9
2021-04-10	19.6
2021-04-11	15.3
2021-04-12	10.8
2021-04-13	18.6
2021-04-14	14.4
2021-04-15	15
2021-04-16	17.9
2021-04-17	22.6
2021-04-18	21
2021-04-19	22.8
2021-04-20	23.8
2021-04-21	23.9
2021-04-22	20.1
2021-04-23	15.2
2021-04-24	14.2
2021-04-25	14.6
2021-04-26	15
2021-04-27	19.4
2021-04-28	24.1
2021-04-29	24
2021-04-30	29.3
2021-05-01	29.2
2021-05-02	19.1
2021-05-03	19
2021-05-04	24.3
2021-05-05	21.5
2021-05-06	27
2021-05-07	31.5
2021-05-08	33
2021-05-09	24.5
2021-05-10	30
2021-05-11	30.9
2021-05-12	32.1
2021-05-13	24.8
2021-05-14	16.2
2021-05-15	19.8
2021-05-16	23.5
2021-05-17	27
2021-05-18	22.9
2021-05-19	28.1
2021-05-20	29.7
2021-05-21	21.4
2021-05-22	21.8
2021-05-23	24
2021-05-24	28.9
2021-05-25	26.4
2021-05-26	30.7
2021-05-27	29.2
2021-05-28	33.8
2021-05-29	32.7
2021-05-30	28.2
2021-05-31	31.8
2021-06-01	25.4
2021-06-02	25.3
2021-06-03	30.5
2021-06-04	32.7
2021-06-05	30.5
2021-06-06	31.4
2021-06-07	30.4
2021-06-08	21.6
2021-06-09	27.8
2021-06-10	28
2021-06-11	32.6
2021-06-12	31.9
2021-06-13	28.1
2021-06-14	30.8
2021-06-15	20.4
2021-06-16	27.1
2021-06-17	29.6
2021-06-18	32.1
2021-06-19	29
2021-06-20	32.6
2021-06-21	34.5
2021-06-22	33.3
2021-06-23	27.7
2021-06-24	31.8
2021-06-25	34.2
2021-06-26	36.4
2021-06-27	29.7
2021-06-28	33.4
2021-06-29	32.6
2021-06-30	33.9
2021-07-01	31.2
2021-07-02	34.2
2021-07-03	35.3
2021-07-04	32.9
2021-07-05	31.1
2021-07-06	33.3
2021-07-07	35.9
2021-07-08	38.2
2021-07-09	36.9
2021-07-10	35.5
2021-07-11	34.8
2021-07-12	37.9
2021-07-13	38.6
2021-07-14	33.8
2021-07-15	35.2
2021-07-16	33.4
2021-07-17	34.5
2021-07-18	35.1
2021-07-19	33
2021-07-20	32
2021-07-21	33.4
2021-07-22	33.5
2021-07-23	34.4
2021-07-24	28.4
2021-07-25	32.3
2021-07-26	30.3
2021-07-27	32.4
2021-07-28	35.8
2021-07-29	37.3
2021-07-30	34.9
2021-07-31	30.5
2021-08-01	32.7
2021-08-02	26.3
2021-08-03	33.2
2021-08-04	32
2021-08-05	28.8
2021-08-06	34.1
2021-08-07	28.8
2021-08-08	33.6
2021-08-09	30.3
2021-08-10	26.9
2021-08-11	28.1
2021-08-12	32.2
2021-08-13	32.2
2021-08-14	32.3
2021-08-15	31.9
2021-08-16	26.5
2021-08-17	31.2
2021-08-18	29.7
2021-08-19	32.3
2021-08-20	24.1
2021-08-21	31.6
2021-08-22	27.3
2021-08-23	26.4
2021-08-24	24.9
2021-08-25	29.9
2021-08-26	25.4
2021-08-27	26.7
2021-08-28	30.1
2021-08-29	22.7
2021-08-30	26.3
2021-08-31	29.9
2021-09-01	32.5
2021-09-02	21.9
2021-09-03	27.4
2021-09-04	19.4
2021-09-05	24.1
2021-09-06	28.2
2021-09-07	32.2
2021-09-08	32
2021-09-09	32.8
2021-09-10	33.2
2021-09-11	31
2021-09-12	29
2021-09-13	23.5
2021-09-14	18.9
2021-09-15	24.4
2021-09-16	25.9
2021-09-17	22.6
2021-09-18	24.8
2021-09-19	27.6
2021-09-20	30.4
2021-09-21	27.3
2021-09-22	24.5
2021-09-23	24.9
2021-09-24	25.5
2021-09-25	23.8
2021-09-26	24.9
2021-09-27	29.5
2021-09-28	29.2
2021-09-29	28.4
2021-09-30	28.9
2021-10-01	28.1
2021-10-02	22.1
2021-10-03	15.8
2021-10-04	11.1
2021-10-05	16.4
2021-10-06	19.9
2021-10-07	17.6
2021-10-08	11.9
2021-10-09	14.4
2021-10-10	17
2021-10-11	12.7
2021-10-12	13.5
2021-10-13	16.3
2021-10-14	16
2021-10-15	14.2
2021-10-16	17.2
2021-10-17	16.9
2021-10-18	10.1
2021-10-19	14.7
2021-10-20	15.1
2021-10-21	15.9
2021-10-22	16.1
2021-10-23	17.5
2021-10-24	16
2021-10-25	14.6
2021-10-26	13.3
2021-10-27	16
2021-10-28	19.2
2021-10-29	16.8
2021-10-30	13.1
2021-10-31	8.6
2021-11-01	11.6
2021-11-02	16.8
2021-11-03	16.2
2021-11-04	17.2
2021-11-05	4
2021-11-06	0.7
2021-11-07	4.6
2021-11-08	7.5
2021-11-09	7.9
2021-11-10	7.5
2021-11-11	10.2
2021-11-12	12.3
2021-11-13	11.3
2021-11-14	11.2
2021-11-15	12.3
2021-11-16	14
2021-11-17	11.2
2021-11-18	8
2021-11-19	7.8
2021-11-20	2.4
2021-11-21	2.3
2021-11-22	9
2021-11-23	11.6
2021-11-24	11.9
2021-11-25	10.7
2021-11-26	11.5
2021-11-27	6.6
2021-11-28	4.3
2021-11-29	3.4
2021-11-30	5
2021-12-01	6.7
2021-12-02	8
2021-12-03	6.4
2021-12-04	10.1
2021-12-05	6.1
2021-12-06	1.7
2021-12-07	4
2021-12-08	7.8
2021-12-09	8.8
2021-12-10	3
2021-12-11	0.5
2021-12-12	3.1
2021-12-13	4.3
2021-12-14	5.3
2021-12-15	1.1
2021-12-16	-0.1
2021-12-17	5.5
2021-12-18	7.3
2021-12-19	9.4
2021-12-20	10.2
2021-12-21	7.6
2021-12-22	4.5
2021-12-23	-4.4
2021-12-24	-6.9
2021-12-25	-5.5
2021-12-26	-2.9
2021-12-27	-1.7
2021-12-28	-2
2021-12-29	0.9
2021-12-30	1.2
2021-12-31	2.2
2022-01-01	1.9
2022-01-02	2
2022-01-03	1.2
2022-01-04	0.7
2022-01-05	2.7
2022-01-06	1.4
2022-01-07	0.7
2022-01-08	1.9
2022-01-09	-0.8
2022-01-10	2
2022-01-11	2.5
2022-01-12	0.3
2022-01-13	-0.6
2022-01-14	7.7
2022-01-15	3.2
2022-01-16	5.4
2022-01-17	2.2
2022-01-18	4
2022-01-19	6.5
2022-01-20	5.1
2022-01-21	2.6
2022-01-22	-0.7
2022-01-23	2.8
2022-01-24	2.1
2022-01-25	1.7
2022-01-26	1.9
2022-01-27	-0.7
2022-01-28	0.4
2022-01-29	3.1
2022-01-30	-1
2022-01-31	-1.2
2022-02-01	1.3
2022-02-02	0.9
2022-02-03	0.5
2022-02-04	-1.5
2022-02-05	-1.8
2022-02-06	-2.4
2022-02-07	-2.6
2022-02-08	-2.5
2022-02-09	-0.1
2022-02-10	2.6
2022-02-11	7.1
2022-02-12	4.7
2022-02-13	3.9
2022-02-14	2.7
2022-02-15	3
2022-02-16	4.6
2022-02-17	5.3
2022-02-18	0.2
2022-02-19	-1.4
2022-02-20	1
2022-02-21	3.8
2022-02-22	2.8
2022-02-23	6.3
2022-02-24	8
2022-02-25	9.7
2022-02-26	10.9
2022-02-27	8.7
2022-02-28	6.6
2022-03-01	7
2022-03-02	13.1
2022-03-03	14
2022-03-04	12.5
2022-03-05	12.2
2022-03-06	13.9
2022-03-07	15.5
2022-03-08	18
2022-03-09	18.2
2022-03-10	20.8
2022-03-11	21.6
2022-03-12	19.6
2022-03-13	24.2
2022-03-14	23.7
2022-03-15	23.1
2022-03-16	16.3
2022-03-17	15.5
2022-03-18	13.5
2022-03-19	12.6
2022-03-20	15.3
2022-03-21	13.6
2022-03-22	15
2022-03-23	20.8
2022-03-24	19.6
2022-03-25	11.7
2022-03-26	13
2022-03-27	14.5
2022-03-28	19.9
2022-03-29	15.9
2022-03-30	18.1
2022-03-31	15.9
2022-04-01	15.7
2022-04-02	15.8
2022-04-03	20.5
2022-04-04	22.3
2022-04-05	23.4
2022-04-06	24.2
2022-04-07	25.6
2022-04-08	26.6
2022-04-09	29.9
2022-04-10	30.3
2022-04-11	20.5
2022-04-12	18.8
2022-04-13	13.2
2022-04-14	16.7
2022-04-15	13.5
2022-04-16	16.7
2022-04-17	14.6
2022-04-18	17.4
2022-04-19	20.3
2022-04-20	26.4
2022-04-21	22.4
2022-04-22	26.1
2022-04-23	28.6
2022-04-24	28.3
2022-04-25	30.1
2022-04-26	20.6
2022-04-27	16
2022-04-28	20.6
2022-04-29	18.9
2022-04-30	16.6
2022-05-01	20.5
2022-05-02	24
2022-05-03	27.8
2022-05-04	33.1
2022-05-05	35.6
2022-05-06	24
2022-05-07	27.8
2022-05-08	18.5
2022-05-09	23.6
2022-05-10	25
2022-05-11	21.9
2022-05-12	12.9
2022-05-13	15.9
2022-05-14	19.1
2022-05-15	21.3
2022-05-16	24.5
2022-05-17	28.1
2022-05-18	25
2022-05-19	26.8
2022-05-20	30
2022-05-21	30.6
2022-05-22	29.8
2022-05-23	30.4
2022-05-24	32.4
2022-05-25	27.1
2022-05-26	28.1
2022-05-27	31.4
2022-05-28	33.1
2022-05-29	24.5
2022-05-30	29.1
2022-05-31	32.7
2022-06-01	31.4
2022-06-02	33.8
2022-06-03	25.6
2022-06-04	29.3
2022-06-05	31.2
2022-06-06	31.2
2022-06-07	32
2022-06-08	30.3
2022-06-09	30.3
2022-06-10	32.8
2022-06-11	23.9
2022-06-12	29.9
2022-06-13	31.3
2022-06-14	33.3
2022-06-15	35.5
2022-06-16	37.2
2022-06-17	35.2
2022-06-18	34.9
2022-06-19	34.2
2022-06-20	32
2022-06-21	28.1
2022-06-22	29
2022-06-23	34.2
2022-06-24	35.5
2022-06-25	32.9
2022-06-26	27.8
2022-06-27	29.4
2022-06-28	30.2
2022-06-29	30
2022-06-30	31.8
2022-07-01	31.6
2022-07-02	29.3
2022-07-03	35.1
2022-07-04	33.2
2022-07-05	33.6
2022-07-06	35.4
2022-07-07	39.1
2022-07-08	32.5
2022-07-09	30.2
2022-07-10	29.7
2022-07-11	26.4
2022-07-12	27.9
2022-07-13	31.6
2022-07-14	29
2022-07-15	26.1
2022-07-16	28
2022-07-17	29.9
2022-07-18	30.8
2022-07-19	26.9
2022-07-20	30.5
2022-07-21	29.2
2022-07-22	27.9
2022-07-23	33
2022-07-24	32.7
2022-07-25	34.8
2022-07-26	29.7
2022-07-27	31.7
2022-07-28	34.2
2022-07-29	35.6
2022-07-30	33.1
2022-07-31	34.2
2022-08-01	34.8
2022-08-02	34.8
2022-08-03	34.3
2022-08-04	32.7
2022-08-05	33.4
2022-08-06	37
2022-08-07	31.9
2022-08-08	28.1
2022-08-09	27.3
2022-08-10	25.8
2022-08-11	30.2
2022-08-12	32.9
2022-08-13	31.2
2022-08-14	31.2
2022-08-15	29.6
2022-08-16	31.4
2022-08-17	32.6
2022-08-18	27.2
2022-08-19	25
2022-08-20	30.6
2022-08-21	28
2022-08-22	25.9
2022-08-23	22.7
2022-08-24	23.2
2022-08-25	26.5
2022-08-26	23.2
2022-08-27	20.6
2022-08-28	23.6
2022-08-29	23.1
2022-08-30	27.9
2022-08-31	27.2
2022-09-01	27.6
2022-09-02	22.9
2022-09-03	27.8
2022-09-04	30.2
2022-09-05	29.7
2022-09-06	29.4
2022-09-07	29.8
2022-09-08	28.1
2022-09-09	26.5
2022-09-10	27.1
2022-09-11	27.1
2022-09-12	27.8
2022-09-13	28.3
2022-09-14	25.9
2022-09-15	27.1
2022-09-16	23.7
2022-09-17	27.8
2022-09-18	28.1
2022-09-19	21.8
2022-09-20	20.3
2022-09-21	25.7
2022-09-22	22.4
2022-09-23	21.3
2022-09-24	25.2
2022-09-25	25.9
2022-09-26	26.5
2022-09-27	27.1
2022-09-28	29.5
2022-09-29	30.1
2022-09-30	28.4
2022-10-01	29
2022-10-02	23
2022-10-03	15.5
2022-10-04	13.5
2022-10-05	13.8
2022-10-06	19.2
2022-10-07	21.5
2022-10-08	16
2022-10-09	10.7
2022-10-10	15.7
2022-10-11	19.5
2022-10-12	19.6
2022-10-13	17.4
2022-10-14	19
2022-10-15	19.7
2022-10-16	16.5
2022-10-17	15.9
2022-10-18	19.1
2022-10-19	19.7
2022-10-20	21
2022-10-21	19.8
2022-10-22	18.8
2022-10-23	19.4
2022-10-24	21.3
2022-10-25	21.1
2022-10-26	16.7
2022-10-27	19.7
2022-10-28	11.3
2022-10-29	14.4
2022-10-30	15.7
2022-10-31	13.2
2022-11-01	16.8
2022-11-02	12.8
2022-11-03	13.4
2022-11-04	12.1
2022-11-05	14.4
2022-11-06	14.2
2022-11-07	12.7
2022-11-08	14.8
2022-11-09	14.2
2022-11-10	14.8
2022-11-11	9.8
2022-11-12	7.9
2022-11-13	8.6
2022-11-14	10.3
2022-11-15	10.1
2022-11-16	12.1
2022-11-17	13.1
2022-11-18	13
2022-11-19	10.9
2022-11-20	11.7
2022-11-21	7
2022-11-22	13.9
2022-11-23	15.1
2022-11-24	14
2022-11-25	8.3
2022-11-26	12.8
2022-11-27	10
2022-11-28	5
2022-11-29	-7.5
2022-11-30	-7.6
2022-12-01	-4.6
2022-12-02	0.8
2022-12-03	-0.1
2022-12-04	0.8
2022-12-05	0.9
2022-12-06	2.1
2022-12-07	3.7
2022-12-08	2.6
2022-12-09	3.2
2022-12-10	-3
2022-12-11	-0.8
2022-12-12	2.8
2022-12-13	-1.1
2022-12-14	9
2022-12-15	-1
2022-12-16	-5.8
2022-12-17	-3.1
2022-12-18	1.6
2022-12-19	1.7
2022-12-20	1.9
2022-12-21	4.6
2022-12-22	2.8
2022-12-23	3.8
2022-12-24	3
2022-12-25	0.3
2022-12-26	-1.2
2022-12-27	-3.5
2022-12-28	-2
2022-12-29	-2.3
2022-12-30	-0.5
2022-12-31	0.3
